# Supplementary material for: Highly efficient gene transfer in the mouse gut microbiota is enabled by the Incl2 conjugative plasmid TP114
Source: Commun Biol. 2020 Sep 22;3:523. doi: 10.1038/s42003-020-01253-0 (PMC7508951; doi:10.1038/s42003-020-01253-0)
Supplement: Supplementary file 3 — Supplementary Data 1 [file 42003_2020_1253_MOESM3_ESM.xlsx]

## Sheet: Sheet1
Supplementary Data 1: TP114 in silico analysis of gene function, essentiality and conservation
Gene function				Essentiality confidence levela				Conservation
Locus tag	name in TP114	Protein family/Identity	Known homolog/Function	Maintenance	in vitro conjugation	in situ conjugation only	in vitro + in situ conjugation	IncI2
TP114-001	yhaB	None	Unknown	-	++	++	++	Core
TP114-002	yhaA	None	Unknown	-	+	++	++	Core
TP114-003	traA	pfam04610	virB6	-	++	++	++	Core
TP114-004	trbJ	pfam07996	virB5	-	++	++	++	Core
TP114-005	TP114-005	None	Unknown	-	-	-	-	Accessory
TP114-006	ygiA	BLASTx 98% identity	DNA primase	-	-	-	-	Soft-core
TP114-007	yggB	None	Unknown	-	-	-	-	Core
TP114-008	kikA	pfam07424	p-toluenesulfonate degradation (trbM)	-	-	++	+	Core
TP114-009	pilL	pfam10671	tcpQ	-	-	++	++	Core
TP114-010	pilM	pfam07419	pilM	-	-	-	-	Core
TP114-011	ygeA	None	Unknown	-	+	++	++	Core
TP114-012	traB	pfam01464	virB1	-	++	+	++	Core
TP114-013	traC	BLAST 99% identity	virB2	-	++	++	++	Core
TP114-014	traD	pfam05101	virB3	-	++	++	++	Core
TP114-015	traE	pfam03135	virB4	-	++	++	++	Core
TP114-016	traF	BLAST 100% identity	R721 traF (virB7)	-	-	-	-	Core
TP114-017	traG	pfam04335	virB8	-	++	++	++	Core
TP114-018	traH	pfam03524	virB9	-	++	++	++	Core
TP114-019	traI	pfam03743	virB10	-	++	++	++	Core
TP114-020	traJ	pfam00437	virB11	-	++	++	++	Core
TP114-021	traK	pfam02534	virD4	-	++	++	++	Core
TP114-022	pilN	TIGR02520	pilN	-	-	++	++	Core
TP114-023	pilO	pfam06864	pilO	-	-	++	++	Core
TP114-024	pilP	TIGR03021	pilP	-	-	++	++	Core
TP114-025	pilQ	pfam00437	virB11	-	-	++	++	Core
TP114-026	pilR	pfam00482	T2SSF	-	-	++	++	Core
TP114-027	pilS	pfam08805	pilS	-	-	++	++	Core
TP114-028	pilT	cl00222	virB1	-	-	-	-	Core
TP114-029	pilU	pfam01478	Peptidase_A24	-	-	++	++	Core
TP114-030	pilV	pfam04917	Shufflon_N	-	-	++	++	Core
TP114-031	rci	pfam00589	Phage integrase	-	-	-	-	Core
TP114-032	yebA	None	Unknown	-	-	-	-	Core
TP114-033	yeaA	pfam00565	Endonuclease	-	-	-	-	Core
TP114-034	YdjA	None	Unknown	-	-	-	-	Accessory
TP114-035	ydiA	BLASTx 99% identity	DNA topoisomerase III	-	-	-	-	Accessory
TP114-036	ydgA	cl27597	DNA topoisomerase IA	-	-	-	-	Core
TP114-037	hha	pfam05321	Haemolysin expression modulating protein	-	-	-	-	Core
TP114-038	TP114-038	None	Unknown	-	-	-	-	Accessory
TP114-039	TP114-039	None	Unknown	-	-	-	-	Accessory
TP114-040	yddA	None	Unknown	-	-	-	-	Core
TP114-041	nikB	pfam03432	Relaxase	-	++	++	++	Core
TP114-042	nikA	pfam05713	mobC	-	++	++	++	Core
TP114-043	TP114-043	BLASTx 98% identity	Putative zinc transporter	-	+	-	++	Soft-core
TP114-044	traL	cl27521	parA	-	-	+	++	Soft-core
TP114-045	TP114-045	None	Unknown	-	-	-	-	Soft-core
TP114-046	ycgB	BLASTx 98% identity	valyl-tRNA synthase	-	-	-	-	Accessory
TP114-047	TP114-047	None	Unknown	-	-	-	-	Accessory
TP114-048	TP114-048	None	Unknown	-	-	-	-	Accessory
TP114-049	TP114-049	BLASTx 88% identity	valyl-tRNA synthase	-	-	-	-	Core
TP114-050	ycfB	pfam15919	hicB Anti-toxin	++	++	++	++	Core
TP114-051	ycfA	pfam07927	hicA toxin	++	++	++	++	Core
TP114-052	yceB	None	Unknown	-	-	-	-	Core
TP114-053	hicB	pfam05534	Rnase H	-	-	-	-	Accessory
TP114-054	TP114-054	pfam01385	Transposase	-	-	-	-	Accessory
TP114-055	TP114-055	None	Unknown	-	-	-	-	Core
TP114-056	yajC	BLASTx 99% identity	cobalamin biosynthesis (cibX)	-	-	-	-	Accessory
TP114-057	TP114-057	None	Unknown	-	-	-	-	Core
TP114-058	yajA	pfam15731	Transcription regulator	-	++	++	++	Accessory
TP114-059	yaiB	None	Unknown	-	-	++	++	Accessory
TP114-060	TP114-060	None	Unknown	-	++	++	++	Core
TP114-061	yaiA	None	Unknown	-	-	-	-	Accessory
TP114-062	yahA	None	Unknown	-	-	-	-	Accessory
TP114-063	TP114-063	None	Unknown	-	-	-	-	Soft-core
TP114-064	TP114-064	None	Unknown	-	-	-	-	Core
TP114-065	yagA	None	Unknown	-	-	-	-	Core
TP114-066	TP114-066	None	Unknown	-	-	-	-	Core
TP114-067	TP114-067	None	Unknown	-	-	-	-	Core
TP114-068	parA	cd02042	parA	++	++	++	++	Core
TP114-069	yafA	BLASTx 99% identity	cogG Transcription regulator	-	++	++	++	Core
TP114-070	yaeC	cd00236	finO Transcription repressor	-	-	-	-	Core
TP114-071	TP114-071	None	Unknown	-	-	-	-	Core
TP114-072	TP114-072	cl10143	Post-Segregation killing protein	-	-	-	-	Core
TP114-073	yadA	cl26233	Transposase	-	-	-	-	Accessory
TP114-074	yadB	cl26146	Transposase	-	-	-	-	Accessory
TP114-075	tnpA	BLASTx 100% identity	Tn3 familly transposase	-	-	-	-	Accessory
TP114-076	aph-III	cd05150	Aminoglycoside 3'-phosphotransferase	-	-	-	-	Accessory
TP114-077	TP114-077	None	Unknown	-	-	-	-	Accessory
TP114-078	TP114-078	BLASTx 91% identity	Transposase	-	-	-	-	Accessory
TP114-079	TP114-079	pfam04986	Transposase	-	-	-	-	Accessory
TP114-080	TP114-080	BLASTx 100% identity	IS91 transposase	-	-	-	-	Core
TP114-081	TP114-081	None	Unknown	-	-	-	-	Core
TP114-082	TP114-082	None	Unknown	++	++	++	++	Core
TP114-083	repA	pfam02387	repA	++	++	++	++	Core
TP114-084	TP114-084	None	Unknown	-	-	-	-	Core
TP114-085	yheC	pfam07180	CaiF/GrlA transcriptional regulator	-	-	+	-	Core
TP114-086	yheB	pfam06688	Unknown	-	-	++	++	Core
TP114-087	ydhA	cd08826	Stomatin-like protein	-	-	++	++	Core
TP114-088	TP114-088	None	Unknown	-	-	+	-	Accessory
TP114-089	yhcA	cl00686	Regulation of membrane protease activity	-	-	+	-	Core
TP114-090	TP114-090	None	Unknown	-	-	-	+	Core
TP114-091	yhbB	None	Unknown	-	-	-	+	Soft-core
TP114-092	TP114-092	None	Unknown	-	-	+	-	Soft-core
a. Essentiality confidence score: ++ essential in all replicate, + essential in at least one replicate, - essential in no replicate
