# Supplementary material for: Highly efficient gene transfer in the mouse gut microbiota is enabled by the Incl2 conjugative plasmid TP114
Source: Commun Biol. 2020 Sep 22;3:523. doi: 10.1038/s42003-020-01253-0 (PMC7508951; doi:10.1038/s42003-020-01253-0)
Supplement: Supplementary file 4 — Supplementary Data 2 [file 42003_2020_1253_MOESM4_ESM.xlsx]

## Sheet: Figure 1
Table a: Conjugative plasmid transfer rates on agar presented in Figure 1.a
	Log(Transfer rate)*
Conjugative plasmid	Replicate 1	Replicate 2	Replicate 3
R6K	-1.97469	-2.17587	-1.60206
R388	-3.52871	-3.60206	-3.39794
pRts1	-3.48678	-3.50446	-3.74715
RP4	-0.51713	-0.34008	-0.31336
pIP69	-6.20412	-5.75203	-6.07935
TP114	-2.20225	-2.28258	-1.97086
R64	-3.32331	-3.20204	-3.25181
TP123	-2.24304	-2.09691	-1.94201
R1	-2.88539	-2.8636	-1.83321
RIP71a	-2.88874	-2.72377	-2.12494
pOX38	-0.65321	-2.11362	-0.7778
pIP72	-3.50169	-3.63827	-3.20343
pVCR94	-2.39794	-2.54363	-2.53165
*When no transconjugant was found on plate, transfer rates were noted as a log of -7, corresponding to the detection limit of this experiment.
Table b: Conjugative plasmid transfer rates in broth presented in Figure 1.b
	Log(Transfer rate)*
Conjugative plasmid	Replicate 1	Replicate 2	Replicate 3
R6K	-2.34008	-2.14206	-2.53165
R388	-5.54363	-5.51856	-5.31069
pRts1	-4.48678	-4.69465	-4.7986
RP4	-3.05552	-3.01011	-3.20621
pIP69	-7	-7	-7
TP114	-3.42597	-3.55284	-3.42597
R64	-3.86012	-3.82974	-3.80688
TP123	-3.24304	-4.30103	-2.74473
R1	-2.07201	-2.36321	-2.31078
RIP71a	-3.49349	-3.47237	-3.70774
pOX38	-0.93181	-0.95468	-0.87943
pIP72	-4.56864	-4.98297	-4.45967
pVCR94	-7	-6.20412	-6
*When no transconjugant was found on plate, transfer rates were noted as a log of -7, corresponding to the detection limit of this experiment.
Table c: Conjugative plasmid transfer rates in situ presented in Figure 1.c
	Log(Transfer rate)*
Conjugative plasmid	Replicate 1	Replicate 2	Replicate 3	Replicate 4
R6K	-5.16431	-3.05799	-3.83268	-2.35262
R388	-7	-7	-7	-7
pRts1	-7	-7	-7	-7
RP4	-7	-7	-7	-7
pIP69	-7	-7	-7	-7
TP114	-1.67669	-0.26761	-1.73116	-0.12494
R64	-4.07935	-7	-5.17587	-7
TP123	-7	-7	-7	-7
R1	-2.69897	-4.20412	-4.54363	-3.73993
RIP71a	-2.49485	-4.73993	-2.82974	-2.35223
pOX38	-3.75449	-3.29073	-5.20066	-4.99568
pIP72	-3.91364	-5.4318	-3.97062	-4.47756
pVCR94	-7	-7	-7	-7
*When no transconjugant was found on plate, transfer rates were noted as a log of -7, corresponding to the detection limit of this experiment.

## Sheet: Figure 2
Table a: Transfer rates of each plasmid quantified in feces and in caecum samples presented in Figure 2.a
Conjugative plasmid	Feces				Caecum
pVCR94	1e-06	1e-06	1e-06	1e-06	1e-06	1e-06	1e-06	1e-06
pIP72	1e-06	1e-06	0.002857	6.06e-05	1e-06	1.25e-06	1.5e-05	3.33e-06
pOX38	9.62e-06	1e-06	1e-06	1e-06	3.21e-05	6.47e-05	5.26e-05	5.41e-06
RIP71a	0.0175	0.0011	0.01	0.008333	0.016667	0.000405	0.005385	0.010526
R1	1e-06	1e-06	1e-06	1e-06	2.5e-05	1e-06	1e-06	1e-06
TP123	1e-06	1e-06	1e-06	1e-06	1e-06	1e-06	1e-06	1e-06
R64	1e-06	1e-06	1e-06	1e-06	1e-06	1e-06	1e-06	1e-06
TP114	1.88889	1.5	1.08065	1.41935	2.38095	1.03571	0.754098	1.44118
pIP69	1e-06	1e-06	1e-06	1e-06	1e-06	1e-06	1e-06	1e-06
RP4	3.33e-05	1e-06	1e-06	1.82e-05	1e-06	1e-06	1e-06	1e-06
pRts1	1e-06	1e-06	1e-06	1e-06	1e-06	1e-06	1e-06	1e-06
R388	1e-06	1e-06	1e-06	1e-06	1e-06	1e-06	1e-06	1e-06
R6K	1e-06	1e-06	1e-06	1e-06	1e-06	0.000857	1e-06	0.000183
*When no transconjugant was found on plate, transfer rates were noted as a 1E-06, corresponding to the detection limit of this experiment.
Table b: Transfer rates of TP114 in mice that were administered the donor strain 2 or 12 hours after the introduction of the recipient strain presented in Figure 2.b
Time (Days)	2 hours				12 hours
0	1e-06	1e-06	1e-06	1e-06	1e-06	1e-06	1e-06	1e-06
0.5					0.025	0.0008	0.0316	0.00202
1	0.021053	0.54	0.018571	0.75
1.5					0.12	0.19	1	0.0222
2	0.883721	0.833333	0.428571	1.90909
2.5					1	0.979	4.2	2.17
3	1.88889	1.5	1.08065	1.41935
3.5					1.58	1.67	1.42	3.33
Table c: Recipient colonization levels in mice that were administered the donor strain 2 or 12 hours after the introduction of the recipient strain presented in Figure 2.c
Time (Days)	2 hours				12 hours
0	0.1	0.1	0.1	0.1	0.1	0.1	0.1	0.1
0.5					21164	5426.36	13855.4	27848.1
1	117000	75800	8140000	171000
1.5					404000	167000	82251.1	56435.6
2	29800	8000	28900	3120000
2.5					206000	1150000	171000	107000
3	52600	6840	21800	1400000
3.5					20740.7	27976.2	152000	53488.4
Table d: Transfer rates of TP114 quantified in feces samples of mice treated or not with streptomycin presented at Figure 2.d
Conjugative plasmid	No streptomycin				With 1 g/L of streptomycin
TP114	2.5e-05	0.000714	0.00217	0.00375	0.025	0.0008	0.0316	0.00202

## Sheet: Figure 3
Table b: Logarithmic value of the transfer rates of TP114 and variants deficient for pilS or complemented in trans presented in Figure 3.b.
Condition	TP114			TP114ΔpilS			TP114ΔpilS + pPilS
Liquid (shaking)	-3.20794	-2.75742	-2.77335	-7	-7	-7	-4.92812	-4.53462	-4.90658
Liquid (static)	-3.53119	-3.24911	-3.29623	-7	-7	-7	-4.67985	-4.5391	-4.45717
Solid	-2.34715	-2.40643	-2.25745	-2.33367	-2.75392	-2.52336	-2.22768	-2.95861	-2.20412
*When no transconjugant was found on plate, transfer rates were noted as a log of -7, corresponding to the detection limit of this experiment.
Table c: Transfer rates of TP114 and TP114ΔpilS quantified in mice feces and presented in Figure 3.c.
Time (Days)	TP114					TP114ΔpilS
0	1e-05	1e-05	1e-05	1e-05	1e-05	1e-05	1e-05	1e-05	1e-05	1e-05
1	0.438596	0.08	7.27e-05	0.02	1.3	1e-05	0.000588	1e-05	1e-05	1e-05
2	0.5	1.29032	0.2	0.027778	1.09091	0.000222	1e-05	1e-05	1e-05	1e-05
3	0.931034	0.328571	0.215385	0.076	2.33333	0.000283	1e-05	1e-05	1e-05	1e-05
4	0.347826	0.053846	0.032	0.077778	2.33333	1e-05	1e-05	1e-05	1e-05	1e-05
*When no transconjugant was found on plate, transfer rates were noted as 1E-05, corresponding to the detection limit of this experiment.
Table d: Transfer rates of TP114 and TP114ΔpilS quantified in mice caecum at day 4 and presented in Figure 3.d.
Time (Days)	TP114					TP114ΔpilS
Caecum	1.25	0.151515	0.175	0.411765	0.666667	1e-05	1e-05	1e-05	1e-05	1e-05
*When no transconjugant was found on plate, transfer rates were noted as 1E-05, corresponding to the detection limit of this experiment.

## Sheet: Figure 4
Table a: Transfer rate ratio shown in logarithm scale as presented in Figure 4.a.
Conjugative plasmid	in situ/agar				in situ/broth
R6K	-3.24677	-1.14045	-1.91514	-0.43508	-2.82638	-0.72006	-1.49475	-0.01469
R388	-3.49043	-3.49043	-3.49043	-3.49043	-1.54237	-1.54237	-1.54237	-1.54237
pRts1	-3.42054	-3.42054	-3.42054	-3.42054	-2.33999	-2.33999	-2.33999	-2.33999
RP4	-6.60981	-6.60981	-6.60981	-6.60981	-3.90939	-3.90939	-3.90939	-3.90939
pIP69	-0.98817	-0.98817	-0.98817	-0.98817	0	0	0	0
TP114	0.475207	1.88429	0.420737	2.02696	1.79157	3.20065	1.7371	3.34332
R64	-0.8203	-3.74095	-1.91682	-3.74095	-0.2471	-3.16775	-1.34362	-3.16775
TP123	-4.90601	-4.90601	-4.90601	-4.90601	-3.5704	-3.5704	-3.5704	-3.5704
R1	-0.17157	-1.67672	-2.01623	-1.21253	-0.4503	-1.95545	-2.29496	-1.49126
RIP71a	0.0843	-2.16078	-0.25059	0.22692	1.06302	-1.18206	0.728127	1.20564
pOX38	-2.57295	-2.10919	-4.01912	-3.81414	-2.83252	-2.36876	-4.27869	-4.07371
pIP72	-0.46584	-1.984	-0.52282	-1.02976	0.756787	-0.76137	0.699807	0.192867
pVCR94	-4.50893	-4.50893	-4.50893	-4.50893	-0.59863	-0.59863	-0.59863	-0.59863
Table b: Transfer rate ratio shown in logarithm scale as presented in Figure 4.b.
Condition	Test condition/2 hours on agar at 37°C
30°C	-0.04509	-0.08648	-0.56317
23°C	-0.61239	-0.46558	-0.64811
Feces	0.008772	-0.35132	-0.45402
Microaerobe	1.40928	0.930733	1.00053
Anaerobe	1.14683	0.790282	0.845799
In situ	2.07732	2.05182	2.00606
